# Supplementary material for: Resistance training leading to repetition failure increases muscle strength and size, but not power-generation capacity in judo athletes
Source: PLoS One. 2024 Aug 28;19(8):e0307841. doi: 10.1371/journal.pone.0307841 (PMC11356431; doi:10.1371/journal.pone.0307841)
Supplement: S1 File — (XLSX) [file pone.0307841.s001.xlsx]

## Sheet: Sheet3
	MT(cm)		CSAindex(cm2)		MVC(N)		1RM(kg)		RFDmax(N/s)		F0(N)		V0(ms)		Pmax(W)		F-Vslope
	Pre	Post	Pre	Post	Pre	Post	Pre	Post	Pre	Post	Pre	Post	Pre	Post	Pre	Post	Pre	Post
RFLB
1	3.54	3.38	9.8423	8.9727	180.448	229.645	20	24.7	1869.35	2340.64	312.118	316.067	1.6868	2.21075	131.62	174.686	185.035	142.968
2	3.22	3.07	8.14332	7.4023	289.651	283.887	20	25.8	3208.67	2148.06	329.248	303.929	2.35429	2.108	193.786	160.171	139.851	144.179
3	3.65	4.09	10.4635	13.1382	245.516	321.018	23.8	28.9	3572.79	2750.92	234.051	362.502	2.68753	1.85206	157.255	167.844	87.0878	195.73
4	3.655	4.065	10.4922	12.9781	348.303	358.931	29	35.3	3660.33	3072.1	303.438	304.392	2.72121	2.6293	206.429	200.085	111.508	115.769
5	3.615	4.06	10.2638	12.9462	302.925	326.124	25	28.1	3631.78	3407.48	358.806	283.702	1.58376	2.34325	142.066	166.196	226.553	121.072
6	3.35	3.435	8.81413	9.26709	285.293	296.586	24.3	24.9	3165.05	3174.46	299.034	272.336	2.11864	2.24514	158.386	152.858	141.144	121.3
RFHT
1	3.28	3.425	8.44963	9.21321	247.641	271.566	22.5	27	3120.75	3416.28	352.858	280.964	2.00332	1.99112	176.721	139.858	176.137	141.109
2	3.28	3.6	8.44963	10.1788	296.1	355.553	26.2	33.6	4433.54	5184.93	315.525	367.93	1.92175	1.8271	151.59	168.062	164.186	201.373
3	3.44	3.96	9.29409	12.3163	265.483	274.019	21	29	3880.75	3489.94	395.319	378.917	2.10254	1.90664	207.794	180.615	188.02	198.735
4	3.73	3.78	10.9272	11.2221	295.139	291.484	25.6	29.8	3324.03	3054.92	311.335	265.901	2.66889	2.73696	207.73	181.94	116.653	97.152
5	3.725	3.9	10.8979	11.9459	291.316	307.493	27	30.7	4571.08	3756.67	300.456	352.491	2.69957	2.6166	202.775	230.582	111.298	134.714
6	3.43	3.635	9.24013	10.3776	258.292	314.62	21.9	28.1	3000.15	3954.12	237.845	282.891	1.84121	1.92811	109.481	136.362	129.178	146.719
7	3.39	3.865	9.02587	11.7325	345.443	366.133	25.6	28.6	2861.46	2875.8	378.475	349.965	1.92103	2.34207	181.765	204.91	197.017	149.426
NRFLB
1	3.5308	3.9414	9.7912	12.2009	302.379	333.987	23.9	28.8	3839.82	3962.52	371.17	336.286	1.68985	1.83238	156.806	154.051	219.647	183.523
2	3.82665	3.91915	11.5008	12.0635	287.134	290.882	25.2	28.8	3395.96	2943.6	261.744	321.961	2.30618	1.6136	150.907	129.879	113.496	199.53
3	2.9237	3.50755	6.7136	9.66268	216.576	258.089	21.4	26.5	2831	2829.2	228.474	246.609	1.54913	1.58832	88.4839	97.9236	147.486	155.264
4	4.108	4.3879	13.2541	15.1218	346.335	394.52	29.3	34.6	3512.04	4254.17	349.167	375.06	2.46609	2.71568	215.269	254.636	141.588	138.109
5	3.32325	3.58585	8.67393	10.0989	166.489	233.699	23.6	27.1	3227.48	3156.08	225.936	238.646	1.93977	1.93405	109.566	115.389	116.476	123.392
6	3.24495	3.5733	8.27001	10.0283	244.178	274.116	22.3	24.4	2971.67	3311.05	247.324	288.31	2.02663	2.10536	125.308	151.749	122.037	136.941
7	3.7805	3.9015	11.2251	11.9551	288.443	397.531	29.1	31.3	2379.33	4585.25	278.774	325.432	1.97634	2.13215	137.738	173.467	141.055	152.631
8	3.0883	3.47685	7.49081	9.49427	309.839	342.847	27.7	30.1	2822.15	3196.11	263.55	305.747	2.16891	1.77246	142.904	135.481	121.513	172.499
9	3.51455	3.74645	9.70129	11.0238	275.479	273.139	25.6	26	3227.93	3323.28	284.577	331.22	1.97897	1.53748	140.792	127.311	143.801	215.431
10	3.7251	3.73135	10.8985	10.9351	325.053	354.288	25.7	29.6	4364.89	5487.81	346.996	290.126	1.93849	2.08511	168.162	151.236	179.003	139.142
